# Supplementary material for: Chemical Profiling of Aboveground and Underground Parts of Pterocephalus hookeri by Integrated FBMN, Untargeted LC-MS Metabolomics, and PAD-DESI-MSI
Source: Molecules. 2026 May 29;31(11):1868. doi: 10.3390/molecules31111868 (PMC13258631; doi:10.3390/molecules31111868)
Supplement: Supplementary file 1 [file molecules-31-01868-s001.zip]

Archive with 1 entries (1 files):
- molecules-4321124-supplementary.pdf
